# Supplementary material for: Exploring the Diversity and Biotechnological Potential of Cultured and Uncultured Coral-Associated Bacteria
Source: Microorganisms. 2021 Oct 27;9(11):2235. doi: 10.3390/microorganisms9112235 (PMC8622030; doi:10.3390/microorganisms9112235)
Supplement: Supplementary file 1 [file microorganisms-09-02235-s001.zip]

Archive with 1 entries (1 files):
- microorganisms-1430440-supplementary.pdf
